# Supplementary material for: Dietary Thymol–Carvacrol Cocrystal Supplementation Improves Growth Performance, Antioxidant Status, and Intestinal Health in Broiler Chickens
Source: Antioxidants (Basel). 2025 Nov 1;14(11):1323. doi: 10.3390/antiox14111323 (PMC12649561; doi:10.3390/antiox14111323)
Supplement: Supplementary file 1 [file antioxidants-14-01323-s001.zip]

Archive with 1 entries (1 files):
- antioxidants-3919732-supplementary.pdf
